# Supplementary material for: Specific deletion of Axin1 leads to activation of β-catenin/BMP signaling resulting in fibular hemimelia phenotype in mice
Source: eLife. 2022 Dec 21;11:e80013. doi: 10.7554/eLife.80013 (PMC9815809; doi:10.7554/eLife.80013)
Supplement: Figure 2—source data 2. [file elife-80013-fig2-data2.zip › Figure 2-Source Data 2 Length of femur (mm).xlsx]

## Sheet: Sheet1
	Fig 2D-Source Data 2D Length of femur (mm)
	Femur	mm
	Ctr	Axin1Prx1-Cre
	9.9	8.04
	12.1	8.65
	11.7	8.8
