# Supplementary material for: Specific deletion of Axin1 leads to activation of β-catenin/BMP signaling resulting in fibular hemimelia phenotype in mice
Source: eLife. 2022 Dec 21;11:e80013. doi: 10.7554/eLife.80013 (PMC9815809; doi:10.7554/eLife.80013)
Supplement: Figure 3—source data 3. [file elife-80013-fig3-data3.zip › Figure 3-Source Data 3 % VEGF-Positive Area ROI.xlsx]

## Sheet: Sheet1
	Fig 3L-Source Data 3L % VEGF-Positive Area/ROI
	Control	Axin1Prx1-Cre
	0.938528	0.444052
	1.04887	0.521648
	1.0126	0.504008
