# Supplementary material for: Specific deletion of Axin1 leads to activation of β-catenin/BMP signaling resulting in fibular hemimelia phenotype in mice
Source: eLife. 2022 Dec 21;11:e80013. doi: 10.7554/eLife.80013 (PMC9815809; doi:10.7554/eLife.80013)
Supplement: Figure 5—source data 2. [file elife-80013-fig5-data2.zip › Figure 5-Source Data 2 Bmp4 mRNA level.xlsx]

## Sheet: Sheet1
	Figure 5B BMP4-Source Data 5B Bmp4 mRNA level
	Cre-	Axin1Prx1-Cre
	1	1.86
	1	1.84
	1	2.21
