# Supplementary material for: Specific deletion of Axin1 leads to activation of β-catenin/BMP signaling resulting in fibular hemimelia phenotype in mice
Source: eLife. 2022 Dec 21;11:e80013. doi: 10.7554/eLife.80013 (PMC9815809; doi:10.7554/eLife.80013)
Supplement: Figure 5—source data 5. [file elife-80013-fig5-data5.zip]

Archive with 1 entries (1 files):
- Figure 5-Source Data 5 Msx2 mRNA level.xlsx
