# Supplementary material for: Specific deletion of Axin1 leads to activation of β-catenin/BMP signaling resulting in fibular hemimelia phenotype in mice
Source: eLife. 2022 Dec 21;11:e80013. doi: 10.7554/eLife.80013 (PMC9815809; doi:10.7554/eLife.80013)
Supplement: Figure 6—source data 3. [file elife-80013-fig6-data3.zip]

Archive with 1 entries (1 files):
- Figure 6-Source Data 3 pSmad5 β-Actin.xlsx
